# Supplementary material for: Primary resistance to first- and second-generation ALK inhibitors in a non-small cell lung cancer patient with coexisting ALK rearrangement and an ALK F1174L-cis-S1189C de novo mutation: A case report
Source: Front Pharmacol. 2022 Nov 23;13:1060460. doi: 10.3389/fphar.2022.1060460 (PMC9727108; doi:10.3389/fphar.2022.1060460)
Supplement: Supplementary file 1 [file DataSheet1.ZIP]

Archive with 2 entries (2 files):
- Supplementary/Supplementary methods.docx
- Supplementary/Supplementary table1.xlsx
