# Supplementary material for: Primary resistance to first- and second-generation ALK inhibitors in a non-small cell lung cancer patient with coexisting ALK rearrangement and an ALK F1174L-cis-S1189C de novo mutation: A case report
Source: Front Pharmacol. 2022 Nov 23;13:1060460. doi: 10.3389/fphar.2022.1060460 (PMC9727108; doi:10.3389/fphar.2022.1060460)
Supplement: Supplementary file 1 [file DataSheet1.ZIP › Supplementary/Supplementary table1.xlsx]

## Sheet: Sheet1
Supplementary table1
PDB-ID	drug	mutation	Affinity	dAffinity	Stability	dStability
2XP2	crizotinib	F1174；S1189	-9.8528	0	-650.544	0
		F1174L；S1189	-9.8532	-0.0004	-649.957	0.5871
		F1174；S1189C	-9.8495	0.0033	-649.792	0.7516
		F1174L，S1189C	-9.8525	0.0003	-649.681	0.8627
4MKC	ceritinib	F1174；S1189	-15.2434	0	-1103.87	0
		F1174L；S1189	-15.1557	0.0877	-1102.92	0.9505
		F1174；S1189C	-15.7647	-0.5213	-1103.37	0.4955
		F1174L，S1189C	-15.3757	-0.1322	-1103.15	0.7187
3AOX	alectinib	F1174；S1189	-15.3414	0	-678.205	0
		F1174L；S1189	-15.3333	0.0081	-677.35	0.8544
		F1174；S1189C	-15.3447	-0.0033	-677.261	0.9437
		F1174L，S1189C	-15.3383	0.0031	-677.659	0.5454
